# Supplementary material for: An integrated rehabilitation workforce within secondary healthcare in Pakistan: a qualitative study with physiotherapists
Source: Health Policy Plan. 2025 Aug 13;40(8):920–30. doi: 10.1093/heapol/czaf041 (PMC12448914; doi:10.1093/heapol/czaf041)
Supplement: czaf041_Supplementary_Data [file czaf041_supplementary_data.zip]

Archive with 2 entries (2 files):
- Teague et al_Supplementary data Interview Guide.docx
- Teague et al_Supplementary data Theme Map.docx
